# Supplementary material for: Characterization of Macular Structural and Microvascular Changes in Thalamic Infarction Patients: A Swept-Source Optical Coherence Tomography–Angiography Study
Source: Brain Sci. 2022 Apr 20;12(5):518. doi: 10.3390/brainsci12050518 (PMC9139152; doi:10.3390/brainsci12050518)
Supplement: Supplementary file 1 [file brainsci-12-00518-s001.zip]

Archive with 1 entries (1 files):
- brainsci-1648303-supplementary.pdf
